# Supplementary material for: Osmolality and Tonicity of Isotonic Beverages
Source: Foods. 2024 May 10;13(10):1483. doi: 10.3390/foods13101483 (PMC11120308; doi:10.3390/foods13101483)
Supplement: Supplementary file 1 [file foods-13-01483-s001.zip]

Archive with 1 entries (1 files):
- foods-2983103-supplementary.pdf
